# Supplementary material for: Targeting Intracellular Mycobacteria Using Nanosized Niosomes Loaded with Antibacterial Agents
Source: Nanomaterials (Basel). 2021 Aug 1;11(8):1984. doi: 10.3390/nano11081984 (PMC8398725; doi:10.3390/nano11081984)
Supplement: Supplementary file 1 [file nanomaterials-11-01984-s001.zip]

Archive with 1 entries (1 files):
- nanomaterials-1285834-supplementary.pdf
